# Supplementary material for: Prophage exotoxins enhance colonization fitness in epidemic scarlet fever-causing Streptococcus pyogenes
Source: Nat Commun. 2020 Oct 6;11:5018. doi: 10.1038/s41467-020-18700-5 (PMC7538557; doi:10.1038/s41467-020-18700-5)
Supplement: Supplementary file 3 — Source Data [file 41467_2020_18700_MOESM3_ESM.xlsx]

## Sheet: Fig.1b
Fig.1b: Immunoblot detection of SSA, SpeC and Spd1 in culture supernatants of HKU16 grown in a chemically defined medium (CDM) in the presence of various redox-active compounds.
SSA							SpeC							Spd1
CDM	CDM + Cys	CDM + DTT	CDM + GSH	CDM + GSSG	CDM + TCEP		CDM	CDM + Cys	CDM + DTT	CDM + GSH	CDM + GSSG	CDM + TCEP		CDM	CDM + Cys	CDM + DTT	CDM + GSH	CDM + GSSG	CDM + TCEP
1	9.66841	6.80237	7.64241	2.29846	6.97756		1	1.12292	0.944962	0.880191	0.755358	0.935866		1	1.44776	1.40932	1.55581	1.59222	1.39184
1	4.71742	3.87351	3.12443	1.52423	3.90048		1	1.38134	1.09508	1.02201	1.13454	1.30943		1	1.14082	1.14778	1.00258	1.26575	1.51109
1	8.0016	5.54523	5.52311	0.771414	4.83455		1	1.47811	1.25749	1.24022	1.1851	1.70314		1	1.41823	1.50615	1.09428	0.948567	1.10381
1	4.81582	3.62748	4.34284	1.27094	3.8608		1	1.21899	0.871512	0.986765	0.856456	0.899123		1	1.40525	1.00885	1.15868	1.02847	1.36742

## Sheet: Fig.1c
Fig.1c: Quantitative real-time PCR of ssa and speC transcripts in HKU16 grown in CDM treated with 2 mM of the indicated redox-active compounds.
	ssa (fold-change gene expression level)				speC (fold-change gene expression level)
CDM	1.42267	1.29957	0.540874		0.825529	1.34536	0.900388
CDM + Cys	0.45315	0.754893	0.536841		1.36503	1.46422	1.12837
CDM + DTT	0.29974	0.0898735	1.54549		0.982168	0.246353	0.918945
CDM + GSH	0.51087	0.487262	0.688266		1.24762	0.807856	0.466093
CDM + GSSG	0.439933	0.698932	0.349733		1.14641	0.849478	0.35217
CDM + TCEP	0.292654	0.465827	0.37576		0.494084	0.878519	1.14959

## Sheet: Fig.1d
Fig.1d: Superantigen (SAg) activation of human T cells with SSA (circular), SSAC26S (square), and SpeC (triangular) at the indicated concentrations in absence (black; dash-dot line) or presence of 2 mM of GSH (white; dotted line), using human IL-2 as a readout.
SAag (pg/ml)	SSA			SSA + GSH			SSA_C26S			SSA_C26S + GSH			SpeC			SpeC + GSH
10^5	70.0425	67.169	88.7202	173.488	126.076	130.386	84.41	87.2835	81.5365	71.4792	90.157	61.422	85.8468	153.374	127.513	150.5	128.949	131.823
10^4	38.434	44.181	58.5485	126.076	130.386	163.431	98.7775	84.41		71.4792	61.422	90.157	124.639	114.582	169.178	133.26	143.317	195.04
10^3	8.26225	9.699	3.952	49.928	36.9973	19.7562	21.193	15.446	6.8255	2.51525	0	0	140.443	153.374	140.443	177.799	213.718	137.57
10^2	3.952	0	0	0	0	0	0	0	0	0	0	0	82.9733	139.006	90.157	70.0425	64.2955	62.8587
10^1	1.0785	0	2.51525	0	0	0	0	0	0	0	0	0	0	2.51525	2.51525	0	0	0

## Sheet: Fig.2a
Fig.2a: Dose-dependent hemolytic activity of purified recombinant SLO (rSLO) in whole human blood is accompanied by an extracellular accumulation of glutathione.
rSLO (µg/ml)	Hemolysis (%)					Glutathione (µM)
0.2	5.18077	2.8252	0.916884	3.63026		0.993584	0.440236	0.576135	0.345709
0.4	7.95378	3.42154	2.04994	4.40552		0.642487	0.508916	0.523232	1.07249
0.8	21.3716	9.38502	13.6191	14.3645		2.12631	1.86963	1.71535	2.67368
1.6	51.4871	32.3742	50.0857	52.7991		14.2259	12.8994	10.7889	10.5605
3.2	90.9952	75.1323	93.7384	91.3828		24.1109	24.8336	21.9238	21.7084
6.4	101.282	101.282	99.5527	101.282		26.2153	24.6989	23.658	21.9052

## Sheet: Fig.2b
Fig.2b: Hemolytic activity of indicated HKU16 strains is expressed as percentage ± SD (n = 3) with respect to the positive control (cells treated with 0.1% TX-100). Blood treated with HBSS (mock) served as a negative control.
Hemolysis (%)
0.1% TX-100	mock	HKU16	HKU16Δslo
109.808	5.55654	70.5415	7.03828
105.098	1.58758	81.9192	10.1605
85.0944	3.70436	68.6894	5.08026

## Sheet: Fig.2c
Fig.2c: Extracellular accumulation of glutathione in blood (n = 3) infected with indicated HKU16 strains. Blood treated with HBSS (mock) served as a negative control.
Glutathione (µM)
0.1% TX-100	mock	HKU16	HKU16Δslo
6.91123	2.4538	9.73045	2.8524
6.69446	2.30281	10.3459	3.80788
6.1633	2.61602	9.19355	2.80171

## Sheet: Fig.2d
Fig.2d: Release of lactate dehydrogenase (LDH) (closed circles) and glutathione (open circles) by pharyngeal cells treated with varying concentrations of recombinant SLO. The release of LDH and glutathione into the culture medium was assessed after 2 h of treatment.
rSLO (µg/ml)	LDH (%)				Glutathione (µM)
0.01	0.567038	0.540154	1.09398		3.94184	4.61187	1.21079
0.05	1.20827	1.77665	2.50428		6.43904	8.97429	6.36999
0.25	4.29253	5.42757	5.4567		21.0328	16.9707	23.0598
1.25	17.663	20.7146	19.0589		50.2033	43.6966	63.6193
6.25	51.6216	65.1503	50.257		88.5511	84.6562	103.437

## Sheet: Fig.2e
Fig.2e: LDH release by pharyngeal cells challenged with indicated HKU16 strains at a multiplicity of infection of 20:1 (bacterial CFU:cells), assessed at 2 h post-infection (n = 3). Where indicated, rSLO was added to HKU16∆slo-infected cells at a concentration of 6.25 µg/ml.
LDH (%)
0.2% TX-100	mock	HKU16	Δssa/speC/spdI	Δssa/speC/spdI++	HKU16Δslo	HKU16Δslo+rSLO
100	3.0025	39.5568	20.7792	28.0591	0.214464	23.6268
100	3.92627	51.2811	35.7788	35.5576	1.06912	27.7972
100	6.87994	55.0396	29.859	35.2941	4.16237	44.2724

## Sheet: Fig.2f
Fig.2f: Glutathione release by pharyngeal cells challenged with indicated HKU16 strains at a multiplicity of infection of 20:1 (bacterial CFU:cells), assessed at 2 h post-infection (n = 3). Where indicated, rSLO was added to HKU16∆slo-infected cells at a concentration of 6.25 µg/ml.
Glutathione (µM)
0.2% TX-100	mock	HKU16	Δssa/speC/spdI	Δssa/speC/spdI++	HKU16Δslo	HKU16Δslo+rSLO
4.30146	0.634814	2.38153	1.73082	2.44197	0	2.99653
4.66543	0.864018	2.71347	2.44496	2.53654	0.184073	2.84874
4.68923	0.573765	2.22989	1.96014	2.28325	0.0175844	3.12177

## Sheet: Fig.2g
Fig.2g: Growth curves of HKU16 in pharyngeal cell-free culture medium (EMEM + 10% FBS) supplemented with 2 mM of GSH (n = 3).
	Abs 600 nm				Abs 600 nm
Time (h)	HKU16				HKU16+GSH
0	0.0355556	0.0267778	0.0271111		0.0415815	0.0292222	0.01325
0.33	0.0396667	0.0291667	0.0345556		0.0443333	0.0254444	0.01
0.67	0.0537778	0.0392222	0.0464444		0.0576667	0.0408889	0.024
1	0.0664444	0.0521111	0.0597778		0.0746667	0.0591111	0.0415
1.33	0.0791111	0.0593333	0.0698889		0.106	0.0887778	0.069
1.67	0.0944444	0.0717778	0.0818889		0.154778	0.133111	0.1015
2	0.111111	0.0876667	0.0933333		0.207778	0.187111	0.149
2.33	0.124333	0.099	0.105333		0.227222	0.192667	0.1565
2.67	0.136	0.110444	0.104556		0.264444	0.212889	0.17425
3	0.138889	0.111	0.103556		0.273556	0.219333	0.1865
3.33	0.143444	0.116889	0.103556		0.274667	0.221889	0.18525
3.67	0.148	0.124556	0.105889		0.277556	0.225556	0.18525
4	0.153444	0.126111	0.106778		0.280556	0.226444	0.183
4.33	0.156667	0.132	0.109556		0.280222	0.226333	0.184
4.67	0.160222	0.136333	0.111333		0.277889	0.225222	0.18175
5	0.164222	0.139444	0.115111		0.277778	0.225889	0.18125
5.33	0.168556	0.143333	0.117889		0.278333	0.225222	0.1805
5.67	0.170778	0.146333	0.118889		0.277444	0.221444	0.17625
6	0.171	0.147667	0.121111		0.271444	0.219444	0.1755

[truncated: 11 more sheets: Fig.3a, Fig.3b, Fig.3d, Fig.3f, Fig.4b, Fig.4c, Fig.4d, Suppl. Fig.2, Suppl. Fig.3a, Suppl. Fig.5a, Suppl. Fig.5b]
